# Supplementary material for: Arabidopsis thaliana Sucrose Phosphate Synthase A2 Affects Carbon Partitioning and Drought Response
Source: Biology (Basel). 2023 May 6;12(5):685. doi: 10.3390/biology12050685 (PMC10215923; doi:10.3390/biology12050685)
Supplement: Supplementary file 1 [file biology-12-00685-s001.zip]

Archive with 1 entries (1 files):
- biology-2367584-supplementary.pdf
